# Supplementary material for: Origin of B chromosomes in Characidium alipioi (Characiformes, Crenuchidae) and its relationship with supernumerary chromosomes in other Characidium species
Source: Comp Cytogenet. 2017 Jan 20;11(1):81–95. doi: 10.3897/CompCytogen.v11i1.10886 (PMC5599694; doi:10.3897/CompCytogen.v11i1.10886)
Supplement: Supplementary material 2 — Table S2 [file comparative_cytogenetics-11-081-s002.xlsx]

## Sheet: Plan1
Average distance between the COI sequences
C.alipioi Paraiba do Sul
C.alipioi Pindamonhangaba	0
C.alipioi Pindamonhangaba	0	0
C.alipioi Pindamonhangaba	0	0	0
C.alipioi Pindamonhangaba	0	0	0	0
C. pterostictum	0.102	0.102	0.103	0.102	0.103
C. oiticicai	0.119	0.119	0.12	0.119	0.12	0.049
C. gomesi	0.173	0.173	0.174	0.173	0.174	0.141	0.158
C. zebra	0.199	0.199	0.199	0.199	0.199	0.191	0.185	0.198
